# Supplementary material for: Role of Epigenetic Factors in Determining the Biological Behavior and Prognosis of Hepatocellular Carcinoma
Source: Diagnostics (Basel). 2024 Aug 31;14(17):1925. doi: 10.3390/diagnostics14171925 (PMC11394249; doi:10.3390/diagnostics14171925)
Supplement: Supplementary file 1 [file diagnostics-14-01925-s001.zip]

Archive with 2 entries (2 files):
- Suppl Figures revised.pdf
- Suppl Tables revised.pdf
